# Supplementary material for: Xenotransplantation of Human Spermatogonia Into Various Mouse Recipient Models
Source: Front Cell Dev Biol. 2022 May 23;10:883314. doi: 10.3389/fcell.2022.883314 (PMC9168328; doi:10.3389/fcell.2022.883314)
Supplement: Supplementary file 7 [file Table1.XLSX]

## Sheet: Sheet1
Supplemental Table 1. Primers used for real-time PCR analyses
Name	Sequence (5'-3')
hDDX4-F	TCAGACTTTTGAAGAAGCTAATCTC
hDDX4-R	CAAGCCATCAAATCTCGTCC
hBLIMP1-F	TAAAGCAACCGAGCACTGAGA
hBLIMP1-R	ACGGTAGAGGTCCTTTCCTTTG
hPLZF-F	GAGATCCTCTTCCACCGCAAT
hPLZF-R	CCGCATACAGCAGGTCATC
hTKTL1-F	TGGACAATCTTGTGGCAATCTT
hTKTL1-R	CAGCGCCTCTGATAGATGTTTAT
hDMRT3-F	ATGTGGCAAAGAGTAAGGGCT
hDMRT3-R	GCGGTCTGTTGGCTTTCAAG
hSOX17-F	GTGGACCGCACGGAATTTG
hSOX17-R	GGAGATTCACACCGGAGTCA
hGAPDH-F	ATTGCCCTCAACGACCACTTTG
hGAPDH-R	TTGATGGTACATGACAAGGTGCGG
hID4-F	TCCCGCCCAACAAGAAAGTC
hID4-R	TGTCGCCCTGCTTGTTCAC
hCD90-F	ATCGCTCTCCTGCTAACAGTC
hCD90-R	CTCGTACTGGATGGGTGAACT
hEp-CAM-F	AATCGTCAATGCCAGTGTACTT
hEp-CAM-R	TCTCATCGCAGTCAGGATCATAA
hTNAP-F	TATCAGGAAGGCGGTAGACTTT
hTNAP-R	CAGCAATTTGTAGGACCACCA
